# Supplementary material for: Impact of Neck Dissection in Head and Neck Squamous Cell Carcinomas of Unknown Primary
Source: Cancers (Basel). 2021 May 17;13(10):2416. doi: 10.3390/cancers13102416 (PMC8156697; doi:10.3390/cancers13102416)
Supplement: Supplementary file 1 [file cancers-13-02416-s001.zip]

Archive with 1 entries (1 files):
- cancers-1200261-supplementary.pdf
